# Supplementary material for: TagDigger: user-friendly extraction of read counts from GBS and RAD-seq data
Source: Source Code Biol Med. 2016 Jul 11;11:11. doi: 10.1186/s13029-016-0057-7 (PMC4940913; doi:10.1186/s13029-016-0057-7)
Supplement: Additional file 1: — Source code for TagDigger version 1.0. (GZ 29 kb) [file 13029_2016_57_MOESM1_ESM.gz]

Archive with 8 entries (7 files):
- tagdigger-1.0
- tagdigger-1.0/.gitattributes
- tagdigger-1.0/.gitignore
- tagdigger-1.0/README.md
- tagdigger-1.0/barcode_splitter.py
- tagdigger-1.0/tag_manager.py
- tagdigger-1.0/tagdigger_fun.py
- tagdigger-1.0/tagdigger_interactive.py
